# Supplementary material for: CCNE1 Exerts a Protective Effect on Parkinson's Disease by Regulating Ferroptosis‐Related Proteins
Source: Brain Behav. 2025 Nov 29;15(12):e71110. doi: 10.1002/brb3.71110 (PMC12664902; doi:10.1002/brb3.71110)
Supplement: Supplementary file 2 — Supplementary Table: brb371110‐sup‐0002‐Table.xlsx [file BRB3-15-e71110-s002.xlsx]

## Sheet: Supplementary Table 1
Supplementary Table 1. Causal effects of UKB-PPP pQTLs on PD risk assessed by inverse-variance weighted (IVW) method.
Exposure	Outcome	nSNPs	Method	β	SE	OR	or_lci95	or_uci95	p-value
AAMDC	Parkinson's disease	38	Inverse variance weighted	0.0616051	0.0231485	1.06354	1.01637	1.11291	0.00778388
ACHE	Parkinson's disease	38	Inverse variance weighted	0.0976951	0.0471384	1.10263	1.00532	1.20935	0.0382174
ACP6	Parkinson's disease	65	Inverse variance weighted	0.0568701	0.0248165	1.05852	1.00826	1.11128	0.0219273
ADAM15	Parkinson's disease	77	Inverse variance weighted	0.0612691	0.0184005	1.06318	1.02552	1.10223	0.000869214
AFAP1	Parkinson's disease	67	Inverse variance weighted	-0.0510126	0.0247935	0.950267	0.905192	0.997586	0.0396383
AIF1	Parkinson's disease	16	Inverse variance weighted	0.192385	0.0842203	1.21214	1.02769	1.42969	0.0223532
AMBP	Parkinson's disease	28	Inverse variance weighted	0.14596	0.0610745	1.15715	1.0266	1.3043	0.0168546
ATRN	Parkinson's disease	30	Inverse variance weighted	0.0564801	0.0248321	1.05811	1.00784	1.11088	0.0229373
BDNF	Parkinson's disease	23	Inverse variance weighted	-0.185216	0.0672922	0.830925	0.728252	0.948074	0.00591587
BPIFB1	Parkinson's disease	69	Inverse variance weighted	-0.106934	0.0335021	0.898585	0.841476	0.95957	0.00141361
BSG	Parkinson's disease	10	Inverse variance weighted	0.286266	0.131326	1.33145	1.02929	1.72231	0.0292711
BST1	Parkinson's disease	83	Inverse variance weighted	0.0823197	0.0149413	1.0858	1.05447	1.11807	3.6e-08
C1RL	Parkinson's disease	28	Inverse variance weighted	0.0880468	0.04404	1.09204	1.00173	1.19049	0.0455815
CA5A	Parkinson's disease	34	Inverse variance weighted	-0.114904	0.0540667	0.891452	0.801817	0.991107	0.0335683
CASP10	Parkinson's disease	11	Inverse variance weighted	-0.219893	0.0979965	0.802605	0.662347	0.972564	0.0248399
CCDC50	Parkinson's disease	11	Inverse variance weighted	0.1587	0.0708931	1.17199	1.01995	1.34669	0.0251829
CCL22	Parkinson's disease	19	Inverse variance weighted	0.155407	0.0660515	1.16813	1.02629	1.32959	0.0186321
CCL4	Parkinson's disease	53	Inverse variance weighted	0.0904778	0.0324729	1.0947	1.02719	1.16664	0.00533216
CCL8	Parkinson's disease	49	Inverse variance weighted	0.0570028	0.027375	1.05866	1.00335	1.11701	0.0373158
CCNE1	Parkinson's disease	6	Inverse variance weighted	-0.361522	0.168586	0.696615	0.500599	0.969384	0.0319976
CD160	Parkinson's disease	56	Inverse variance weighted	-0.155158	0.0454468	0.85628	0.783304	0.936054	0.000640015
CD163	Parkinson's disease	54	Inverse variance weighted	0.151783	0.0627123	1.16391	1.02929	1.31613	0.0155074
CD200R1	Parkinson's disease	83	Inverse variance weighted	0.0484946	0.0214032	1.04969	1.00657	1.09466	0.023466
CD46	Parkinson's disease	9	Inverse variance weighted	-0.455787	0.130971	0.633949	0.490422	0.81948	0.000501275
CD48	Parkinson's disease	43	Inverse variance weighted	0.0670267	0.0286449	1.06932	1.01094	1.13108	0.0192879
CD59	Parkinson's disease	13	Inverse variance weighted	0.179669	0.0702698	1.19682	1.04283	1.37355	0.0105626
CD8A	Parkinson's disease	62	Inverse variance weighted	0.0913999	0.0331641	1.09571	1.02675	1.1693	0.00585151
CDCP1	Parkinson's disease	25	Inverse variance weighted	-0.228626	0.077461	0.795626	0.683554	0.926073	0.00316239
CDSN	Parkinson's disease	141	Inverse variance weighted	0.0418685	0.0171972	1.04276	1.0082	1.0785	0.014908
CEACAM1	Parkinson's disease	27	Inverse variance weighted	0.144469	0.0506262	1.15543	1.04628	1.27596	0.00432217
CEACAM8	Parkinson's disease	22	Inverse variance weighted	-0.149895	0.0724829	0.860799	0.746797	0.992202	0.0386399
CEMIP2	Parkinson's disease	6	Inverse variance weighted	0.537319	0.215994	1.71141	1.12072	2.61344	0.0128586
CFB	Parkinson's disease	84	Inverse variance weighted	0.0723209	0.0227278	1.075	1.02816	1.12397	0.00146237
CFP	Parkinson's disease	28	Inverse variance weighted	-0.119428	0.0580222	0.887428	0.792033	0.994311	0.0395592
CHMP6	Parkinson's disease	12	Inverse variance weighted	0.290614	0.091606	1.33725	1.11747	1.60025	0.00151169
CLEC10A	Parkinson's disease	51	Inverse variance weighted	0.0799444	0.0402876	1.08323	1.00098	1.17223	0.0472175
CLEC1A	Parkinson's disease	45	Inverse variance weighted	0.0933189	0.0348734	1.09781	1.02528	1.17547	0.00745206
CNTN2	Parkinson's disease	59	Inverse variance weighted	0.0900855	0.0221567	1.09427	1.04776	1.14284	4.79e-05
CNTN4	Parkinson's disease	43	Inverse variance weighted	0.142618	0.0477908	1.15329	1.05017	1.26654	0.00284299
CNTNAP4	Parkinson's disease	17	Inverse variance weighted	-0.419336	0.139435	0.657483	0.50026	0.86412	0.00263491
CPA2	Parkinson's disease	39	Inverse variance weighted	0.106019	0.0537791	1.11184	1.00061	1.23544	0.0486807
CPB2	Parkinson's disease	39	Inverse variance weighted	-0.087831	0.031004	0.915916	0.861915	0.9733	0.00461284
CRELD2	Parkinson's disease	39	Inverse variance weighted	-0.0855275	0.0432928	0.918028	0.843343	0.999327	0.0482047
CRH	Parkinson's disease	64	Inverse variance weighted	0.0899742	0.0416253	1.09415	1.00842	1.18716	0.0306545
CRTAC1	Parkinson's disease	71	Inverse variance weighted	-0.125731	0.03063	0.881852	0.830468	0.936416	4.05e-05
CSTB	Parkinson's disease	64	Inverse variance weighted	-0.0520018	0.0240549	0.949327	0.905607	0.995158	0.0306337
CTBS	Parkinson's disease	55	Inverse variance weighted	-0.0645222	0.0319708	0.937515	0.880571	0.998142	0.0435747
CTSF	Parkinson's disease	47	Inverse variance weighted	-0.142127	0.0456397	0.867511	0.793279	0.94869	0.001845
CTSZ	Parkinson's disease	33	Inverse variance weighted	-0.121433	0.0526336	0.88565	0.79884	0.981895	0.021047
CWC15	Parkinson's disease	7	Inverse variance weighted	-1.01587	0.200666	0.362087	0.244344	0.536566	4.14e-07
CXCL16	Parkinson's disease	39	Inverse variance weighted	0.104862	0.0485223	1.11056	1.00981	1.22136	0.0306866
DCBLD2	Parkinson's disease	37	Inverse variance weighted	0.115857	0.04852	1.12284	1.02097	1.23486	0.016949
DCTPP1	Parkinson's disease	8	Inverse variance weighted	0.337385	0.159744	1.40128	1.02458	1.91647	0.0346842
DKKL1	Parkinson's disease	95	Inverse variance weighted	0.040608	0.0166492	1.04144	1.00801	1.07599	0.0147265
DTX3	Parkinson's disease	24	Inverse variance weighted	0.160197	0.0583284	1.17374	1.04694	1.3159	0.0060242
EBI3	Parkinson's disease	59	Inverse variance weighted	0.0823219	0.0388644	1.08581	1.00617	1.17175	0.0341597
ECE1	Parkinson's disease	22	Inverse variance weighted	0.202475	0.0696088	1.22443	1.06827	1.40341	0.00362873
EFCAB2	Parkinson's disease	27	Inverse variance weighted	0.223212	0.0550447	1.25009	1.12224	1.3925	5.01e-05
EFNA1	Parkinson's disease	20	Inverse variance weighted	0.268624	0.0759669	1.30816	1.12719	1.51819	0.000406134
EGFLAM	Parkinson's disease	30	Inverse variance weighted	-0.110809	0.0441749	0.895109	0.820869	0.976064	0.012127
EIF1AX	Parkinson's disease	3	Inverse variance weighted	-1.18212	0.319034	0.306629	0.164076	0.573034	0.000211139
ENPP5	Parkinson's disease	81	Inverse variance weighted	-0.0456518	0.0227393	0.955375	0.913729	0.998918	0.0446841
ENTR1	Parkinson's disease	14	Inverse variance weighted	-0.134786	0.0505261	0.873903	0.791507	0.964877	0.0076385
EPPK1	Parkinson's disease	56	Inverse variance weighted	0.0530366	0.0252997	1.05447	1.00346	1.10807	0.0360529
ERBB3	Parkinson's disease	12	Inverse variance weighted	-0.219749	0.0885482	0.80272	0.674824	0.954856	0.013076
ERBB4	Parkinson's disease	47	Inverse variance weighted	0.160675	0.0554386	1.1743	1.05339	1.30909	0.0037526
F12	Parkinson's disease	80	Inverse variance weighted	-0.0734141	0.0248296	0.929216	0.885077	0.975556	0.00310935
FAM13A	Parkinson's disease	13	Inverse variance weighted	0.198124	0.0794107	1.21911	1.04339	1.42443	0.0125983
FCGR2A	Parkinson's disease	60	Inverse variance weighted	0.109264	0.0293831	1.11546	1.05303	1.18158	0.000200341
FCGR2B	Parkinson's disease	35	Inverse variance weighted	-0.180719	0.069099	0.83467	0.728948	0.955725	0.00891313
FCRL5	Parkinson's disease	55	Inverse variance weighted	-0.101215	0.029251	0.903739	0.853383	0.957066	0.000539724
FKBP1B	Parkinson's disease	17	Inverse variance weighted	0.158253	0.0562187	1.17146	1.04924	1.30792	0.00487853
FLRT2	Parkinson's disease	66	Inverse variance weighted	0.106363	0.0399854	1.11223	1.02839	1.2029	0.00781301
GALNT10	Parkinson's disease	44	Inverse variance weighted	-0.10389	0.0407126	0.901324	0.832196	0.976195	0.010717
GALNT2	Parkinson's disease	50	Inverse variance weighted	-0.168528	0.0568168	0.844908	0.755868	0.944436	0.00301538
GIP	Parkinson's disease	7	Inverse variance weighted	0.380498	0.152727	1.46301	1.08454	1.97357	0.0127257
GIPC2	Parkinson's disease	21	Inverse variance weighted	-0.213135	0.0658359	0.808047	0.710225	0.919343	0.00120641
GM2A	Parkinson's disease	45	Inverse variance weighted	-0.133383	0.0302653	0.87513	0.824727	0.928613	1.05e-05
GPA33	Parkinson's disease	43	Inverse variance weighted	-0.136999	0.0598677	0.871971	0.775429	0.980534	0.0221168
GPI	Parkinson's disease	5	Inverse variance weighted	0.286806	0.140365	1.33217	1.01176	1.75404	0.0410239
GRK5	Parkinson's disease	10	Inverse variance weighted	0.190041	0.0734455	1.2093	1.04717	1.39654	0.00966707
GSTP1	Parkinson's disease	10	Inverse variance weighted	0.166851	0.0826581	1.18158	1.00485	1.38938	0.0435322
GUSB	Parkinson's disease	35	Inverse variance weighted	-0.154219	0.0728321	0.857084	0.743067	0.988598	0.0342212
GYS1	Parkinson's disease	92	Inverse variance weighted	0.100748	0.0362557	1.106	1.03013	1.18745	0.00545565
GZMB	Parkinson's disease	50	Inverse variance weighted	-0.0765079	0.037174	0.926346	0.861251	0.99636	0.0395805
ICAM5	Parkinson's disease	77	Inverse variance weighted	0.0500778	0.021486	1.05135	1.008	1.09657	0.019768
IDUA	Parkinson's disease	70	Inverse variance weighted	-0.0603661	0.0283651	0.94142	0.890509	0.995241	0.0333221
IFNAR1	Parkinson's disease	39	Inverse variance weighted	-0.102972	0.0406321	0.902153	0.833093	0.976937	0.011269
IL17D	Parkinson's disease	29	Inverse variance weighted	-0.203695	0.0745779	0.815711	0.704781	0.9441	0.00630828
IL20RB	Parkinson's disease	3	Inverse variance weighted	0.46055	0.198897	1.58495	1.07327	2.34055	0.0205845
IL22RA1	Parkinson's disease	16	Inverse variance weighted	-0.129031	0.0555788	0.878946	0.78823	0.980104	0.0202547
IL3RA	Parkinson's disease	28	Inverse variance weighted	0.103056	0.0488864	1.10855	1.00726	1.22003	0.0350252
INSL4	Parkinson's disease	5	Inverse variance weighted	-0.360841	0.106677	0.69709	0.565566	0.8592	0.000718159
ITIH3	Parkinson's disease	45	Inverse variance weighted	0.0891717	0.0425733	1.09327	1.00574	1.18841	0.0362116
KAZALD1	Parkinson's disease	51	Inverse variance weighted	0.0802814	0.0328827	1.08359	1.01596	1.15573	0.0146284
KIF22	Parkinson's disease	7	Inverse variance weighted	0.292674	0.135999	1.34001	1.02646	1.74933	0.0313953
KIR3DL1	Parkinson's disease	63	Inverse variance weighted	0.0702088	0.0271961	1.07273	1.01705	1.13146	0.00983514
KLKB1	Parkinson's disease	49	Inverse variance weighted	-0.0590035	0.0273463	0.942703	0.893506	0.99461	0.0309554
LAG3	Parkinson's disease	30	Inverse variance weighted	0.110078	0.0557357	1.11637	1.00084	1.24523	0.0482677
LAIR1	Parkinson's disease	25	Inverse variance weighted	0.0889403	0.0410634	1.09302	1.00849	1.18462	0.0303169
LECT2	Parkinson's disease	68	Inverse variance weighted	-0.101745	0.0292761	0.90326	0.852889	0.956606	0.000510161
LGALS3	Parkinson's disease	51	Inverse variance weighted	0.0641751	0.0317008	1.06628	1.00204	1.13463	0.042929
LGALS4	Parkinson's disease	36	Inverse variance weighted	0.0846617	0.0340247	1.08835	1.01814	1.1634	0.0128378
LGMN	Parkinson's disease	40	Inverse variance weighted	-0.094219	0.0374946	0.910083	0.8456	0.979484	0.0119754
LILRA3	Parkinson's disease	33	Inverse variance weighted	-0.0764154	0.0297316	0.926431	0.873987	0.982022	0.0101649
LILRB4	Parkinson's disease	93	Inverse variance weighted	-0.0932593	0.0234848	0.910957	0.869976	0.953869	7.16e-05
LRRC37A2	Parkinson's disease	126	Inverse variance weighted	-0.118588	0.0158063	0.888174	0.86108	0.91612	6.26e-14
LTA	Parkinson's disease	85	Inverse variance weighted	0.0511096	0.0189169	1.05244	1.01413	1.09219	0.00689654
LTB	Parkinson's disease	38	Inverse variance weighted	0.168586	0.0632273	1.18363	1.04567	1.33979	0.0076679
LYVE1	Parkinson's disease	23	Inverse variance weighted	0.201519	0.0780161	1.22326	1.04981	1.42537	0.00979326
MAD1L1	Parkinson's disease	6	Inverse variance weighted	0.374489	0.17787	1.45425	1.0262	2.06084	0.0352557
MAN1A2	Parkinson's disease	47	Inverse variance weighted	0.108542	0.0481793	1.11465	1.01421	1.22504	0.0242675
MAN2B2	Parkinson's disease	86	Inverse variance weighted	-0.0520699	0.0250536	0.949263	0.903775	0.99704	0.0376783
MANSC4	Parkinson's disease	79	Inverse variance weighted	0.0530277	0.0226116	1.05446	1.00875	1.10224	0.0190194
MAPRE3	Parkinson's disease	12	Inverse variance weighted	-0.48773	0.161702	0.614019	0.447237	0.842995	0.00255942
MARCO	Parkinson's disease	40	Inverse variance weighted	0.220383	0.0781219	1.24655	1.06958	1.45281	0.0047872
MCFD2	Parkinson's disease	10	Inverse variance weighted	-0.255599	0.114119	0.774452	0.619233	0.968579	0.0251071
MFAP5	Parkinson's disease	10	Inverse variance weighted	0.193597	0.066514	1.21361	1.06527	1.3826	0.00360711
MZB1	Parkinson's disease	18	Inverse variance weighted	-0.172948	0.0733125	0.841182	0.728593	0.971169	0.0183219
NCR1	Parkinson's disease	34	Inverse variance weighted	-0.160606	0.0720047	0.851628	0.739534	0.980712	0.0257149
NECTIN1	Parkinson's disease	5	Inverse variance weighted	0.465688	0.153049	1.59311	1.18023	2.15042	0.0023443
NFATC3	Parkinson's disease	15	Inverse variance weighted	-0.500386	0.205863	0.606296	0.404996	0.907651	0.0150705
NID2	Parkinson's disease	72	Inverse variance weighted	-0.0821884	0.0254747	0.921098	0.876237	0.968257	0.00125413
NOTCH1	Parkinson's disease	18	Inverse variance weighted	0.240887	0.0933733	1.27238	1.05958	1.52791	0.00988486
NPHS1	Parkinson's disease	48	Inverse variance weighted	0.0598267	0.0291661	1.06165	1.00266	1.12411	0.0402434
NPL	Parkinson's disease	22	Inverse variance weighted	0.133041	0.0562193	1.1423	1.02311	1.27536	0.0179588
NTRK2	Parkinson's disease	9	Inverse variance weighted	0.582297	0.150407	1.79015	1.33309	2.4039	0.000108173
NUBP1	Parkinson's disease	11	Inverse variance weighted	-0.433929	0.182312	0.647958	0.453273	0.926263	0.0173059
NUCB2	Parkinson's disease	37	Inverse variance weighted	-0.0885738	0.0450577	0.915236	0.837875	0.999739	0.0493231
PAFAH1B3	Parkinson's disease	19	Inverse variance weighted	-0.29681	0.106491	0.743186	0.603185	0.91568	0.00531676
PAMR1	Parkinson's disease	84	Inverse variance weighted	0.0784088	0.035037	1.08156	1.00978	1.15845	0.0252283
PARP1	Parkinson's disease	4	Inverse variance weighted	0.588333	0.259853	1.80098	1.08223	2.9971	0.0235681
PCBD1	Parkinson's disease	11	Inverse variance weighted	0.171152	0.0819114	1.18667	1.01066	1.39333	0.0366651
PCDHB15	Parkinson's disease	56	Inverse variance weighted	-0.0510628	0.0258039	0.950219	0.903356	0.999513	0.0478299
PCSK7	Parkinson's disease	17	Inverse variance weighted	-0.0864477	0.0427861	0.917184	0.843405	0.997416	0.0433356
PDZD2	Parkinson's disease	8	Inverse variance weighted	0.348411	0.143696	1.41681	1.06905	1.87771	0.0153238
PGD	Parkinson's disease	10	Inverse variance weighted	-0.212073	0.0600091	0.808906	0.719146	0.909868	0.000409295
PKLR	Parkinson's disease	10	Inverse variance weighted	0.290829	0.0907053	1.33754	1.11968	1.59777	0.00134452
PLA2G10	Parkinson's disease	73	Inverse variance weighted	0.0608205	0.0281601	1.06271	1.00564	1.12301	0.0307874
PLG	Parkinson's disease	53	Inverse variance weighted	-0.0841291	0.0340449	0.919313	0.85997	0.982749	0.0134691
PLXDC2	Parkinson's disease	57	Inverse variance weighted	0.365761	0.0481238	1.44161	1.31185	1.58421	2.95e-14
PON1	Parkinson's disease	89	Inverse variance weighted	-0.0626692	0.0156606	0.939254	0.910862	0.968531	6.29e-05
PRCP	Parkinson's disease	29	Inverse variance weighted	-0.118212	0.0571188	0.888508	0.794403	0.993761	0.0384921
PRND	Parkinson's disease	45	Inverse variance weighted	0.111048	0.0415889	1.11745	1.02997	1.21235	0.00758202
PRSS53	Parkinson's disease	108	Inverse variance weighted	-0.0988743	0.0195164	0.905857	0.87186	0.941179	4.06e-07
PSAP	Parkinson's disease	27	Inverse variance weighted	-0.164662	0.0574701	0.84818	0.757824	0.949309	0.0041677
PSRC1	Parkinson's disease	9	Inverse variance weighted	0.232478	0.102279	1.26172	1.03253	1.54179	0.0230277
PTGR1	Parkinson's disease	41	Inverse variance weighted	-0.118512	0.0349927	0.888241	0.829362	0.951299	0.000707198
PTH	Parkinson's disease	12	Inverse variance weighted	0.198387	0.0933352	1.21943	1.01557	1.46422	0.0335423
PTH1R	Parkinson's disease	9	Inverse variance weighted	0.26434	0.100793	1.30257	1.06907	1.58708	0.00872577
PTPRN2	Parkinson's disease	15	Inverse variance weighted	-0.21885	0.106505	0.803442	0.652073	0.98995	0.0398945
PYY	Parkinson's disease	24	Inverse variance weighted	0.175681	0.0700355	1.19206	1.03916	1.36745	0.0121258
RAB2B	Parkinson's disease	3	Inverse variance weighted	-0.273123	0.124058	0.760999	0.596738	0.970476	0.0276955
RABEPK	Parkinson's disease	3	Inverse variance weighted	-0.296841	0.109075	0.743162	0.600119	0.920302	0.00649984
RBKS	Parkinson's disease	18	Inverse variance weighted	-0.120672	0.0482257	0.886325	0.806385	0.97419	0.0123414
RBP5	Parkinson's disease	15	Inverse variance weighted	0.139508	0.0397215	1.14971	1.06359	1.24279	0.000444484
RBP7	Parkinson's disease	21	Inverse variance weighted	0.312979	0.0726489	1.36749	1.186	1.57676	1.65e-05
RBPMS	Parkinson's disease	3	Inverse variance weighted	-2.99583	1.13778	0.0499953	0.00537564	0.464973	0.00846237
RET	Parkinson's disease	48	Inverse variance weighted	-0.110743	0.0365433	0.895169	0.833295	0.961637	0.00244188
RNF43	Parkinson's disease	3	Inverse variance weighted	0.282021	0.123502	1.32581	1.04077	1.68891	0.0223986
S100A12	Parkinson's disease	11	Inverse variance weighted	0.165475	0.0813433	1.17995	1.00606	1.3839	0.0419239
SBSN	Parkinson's disease	42	Inverse variance weighted	-0.067457	0.0307286	0.934768	0.88013	0.992797	0.0281458
SCN4B	Parkinson's disease	46	Inverse variance weighted	0.0833088	0.0269651	1.08688	1.03093	1.14587	0.00200491
SDCCAG8	Parkinson's disease	9	Inverse variance weighted	-0.165892	0.0842297	0.847138	0.718218	0.999199	0.0488935
SEMA3F	Parkinson's disease	20	Inverse variance weighted	-0.187242	0.0851891	0.829243	0.701725	0.979932	0.0279518
SERPIND1	Parkinson's disease	34	Inverse variance weighted	0.244526	0.0557761	1.27702	1.14477	1.42454	1.16e-05
SERPINE2	Parkinson's disease	43	Inverse variance weighted	-0.112836	0.0351522	0.893297	0.833823	0.957014	0.00132771
SERPINH1	Parkinson's disease	12	Inverse variance weighted	0.282204	0.0910145	1.32605	1.1094	1.58501	0.00193096
SFTPA1	Parkinson's disease	8	Inverse variance weighted	-0.275181	0.100586	0.759435	0.623548	0.924935	0.00622352
SFTPD	Parkinson's disease	131	Inverse variance weighted	-0.0522772	0.0241408	0.949066	0.905206	0.995051	0.0303487
SH3GLB2	Parkinson's disease	21	Inverse variance weighted	0.175439	0.0790082	1.19177	1.0208	1.39138	0.0263839
SIGLEC1	Parkinson's disease	51	Inverse variance weighted	0.159671	0.041756	1.17312	1.08094	1.27317	0.000131362
SIGLEC5	Parkinson's disease	58	Inverse variance weighted	0.0726507	0.0215645	1.07535	1.03085	1.12178	0.000754438
SIT1	Parkinson's disease	6	Inverse variance weighted	0.51617	0.238786	1.6756	1.04933	2.67565	0.0306458
SMAD2	Parkinson's disease	3	Inverse variance weighted	0.734731	0.230063	2.08492	1.32818	3.27283	0.00140506
SMPD1	Parkinson's disease	68	Inverse variance weighted	-0.108642	0.0427357	0.897052	0.824974	0.975427	0.0110164
SPARCL1	Parkinson's disease	78	Inverse variance weighted	-0.0518894	0.0255075	0.949434	0.903134	0.998107	0.0419233
SPINT1	Parkinson's disease	27	Inverse variance weighted	-0.101952	0.0475635	0.903073	0.82269	0.991311	0.0320742
SPOCK1	Parkinson's disease	25	Inverse variance weighted	-0.148406	0.0743259	0.862081	0.745213	0.997276	0.0458578
SPRING1	Parkinson's disease	6	Inverse variance weighted	-0.757024	0.267833	0.46906	0.277489	0.792889	0.00470625
SSC4D	Parkinson's disease	26	Inverse variance weighted	-0.22502	0.10435	0.7985	0.650804	0.979715	0.0310532
STAB2	Parkinson's disease	65	Inverse variance weighted	0.0803224	0.0383392	1.08364	1.00519	1.1682	0.0361667
STAU1	Parkinson's disease	4	Inverse variance weighted	-0.525161	0.24058	0.59146	0.369097	0.947788	0.0290432
SULT1A1	Parkinson's disease	14	Inverse variance weighted	0.313638	0.107796	1.36839	1.10778	1.69032	0.00361931
TBCC	Parkinson's disease	4	Inverse variance weighted	0.254447	0.116203	1.28975	1.02705	1.61964	0.0285481
TDP1	Parkinson's disease	5	Inverse variance weighted	-0.445866	0.212466	0.64027	0.42219	0.970997	0.0358589
TF	Parkinson's disease	31	Inverse variance weighted	0.0982296	0.0448433	1.10322	1.01039	1.20457	0.0284874
TFF1	Parkinson's disease	29	Inverse variance weighted	-0.099632	0.0469288	0.90517	0.825627	0.992378	0.0337499
TFF3	Parkinson's disease	57	Inverse variance weighted	0.0755483	0.0282903	1.07848	1.0203	1.13996	0.00757455
TGFB1	Parkinson's disease	25	Inverse variance weighted	-0.17855	0.0510729	0.836482	0.756802	0.924551	0.000472305
THBS2	Parkinson's disease	32	Inverse variance weighted	0.0953717	0.0411575	1.10007	1.01481	1.19249	0.0204908
THBS4	Parkinson's disease	27	Inverse variance weighted	0.130822	0.0528685	1.13976	1.02757	1.26421	0.0133432
TNF	Parkinson's disease	11	Inverse variance weighted	0.259631	0.0889515	1.29645	1.08903	1.54338	0.0035139
TNFRSF10A	Parkinson's disease	38	Inverse variance weighted	-0.080268	0.0309491	0.922869	0.868552	0.980583	0.00949915
TNFRSF11A	Parkinson's disease	64	Inverse variance weighted	-0.0647382	0.0268504	0.937313	0.889261	0.987962	0.0159059
TNFRSF19	Parkinson's disease	32	Inverse variance weighted	-0.109372	0.0540103	0.896397	0.806355	0.996495	0.0428661
TNFSF10	Parkinson's disease	42	Inverse variance weighted	-0.0840175	0.0374016	0.919415	0.854427	0.989347	0.0246809
TNFSF8	Parkinson's disease	50	Inverse variance weighted	0.170475	0.0568759	1.18587	1.06077	1.32572	0.00272368
TNR	Parkinson's disease	64	Inverse variance weighted	0.0798201	0.040423	1.08309	1.00059	1.1724	0.0483115
TNXB	Parkinson's disease	92	Inverse variance weighted	0.0405401	0.0189321	1.04137	1.00344	1.08074	0.0322465
TP53BP1	Parkinson's disease	27	Inverse variance weighted	-0.289501	0.0879908	0.748637	0.630046	0.889551	0.00100144
TPSD1	Parkinson's disease	22	Inverse variance weighted	-0.114583	0.0447129	0.891738	0.816915	0.973414	0.0103881
TRIM40	Parkinson's disease	24	Inverse variance weighted	0.163062	0.0572876	1.17711	1.05209	1.31699	0.00442209
TTR	Parkinson's disease	13	Inverse variance weighted	0.212172	0.107042	1.23636	1.00237	1.52497	0.0474642
TXNDC15	Parkinson's disease	90	Inverse variance weighted	-0.0868616	0.0232217	0.916804	0.876011	0.959496	0.000183622
TXNL1	Parkinson's disease	11	Inverse variance weighted	-0.334608	0.166132	0.715618	0.516734	0.99105	0.0439975
UNC79	Parkinson's disease	3	Inverse variance weighted	-0.293491	0.132565	0.745656	0.575038	0.966897	0.0268332
VSIG4	Parkinson's disease	12	Inverse variance weighted	0.317358	0.120941	1.37349	1.08363	1.7409	0.00868862
WARS	Parkinson's disease	7	Inverse variance weighted	0.275809	0.101554	1.3176	1.07979	1.60778	0.00660987
WASF3	Parkinson's disease	4	Inverse variance weighted	-0.480667	0.218417	0.618371	0.403022	0.948788	0.0277584

## Sheet: Supplementary Table 2
Supplementary Table 2. MR estimates of the effect of Parkinson's disease on CCNE1 and PARP16 pQTLs.
Exposure	Outcome	nSNPs	Method	β	SE	OR	or_lci95	or_uci95	p-value
Parkinson's disease	CCNE1 pQTLs	53	MR Egger	-0.0148635	0.019925	0.985246	0.947511	1.02448	0.45911
Parkinson's disease	CCNE1 pQTLs	53	Weighted median	-0.019659	0.0154759	0.980533	0.951237	1.01073	0.203978
Parkinson's disease	CCNE1 pQTLs	53	Inverse variance weighted	-0.00846515	0.00964815	0.991571	0.972996	1.0105	0.380277
Parkinson's disease	CCNE1 pQTLs	53	Simple mode	0.024356	0.0341673	1.02466	0.958283	1.09562	0.479129
Parkinson's disease	CCNE1 pQTLs	53	Weighted mode	-0.0258809	0.0283125	0.974451	0.921849	1.03005	0.364874
Parkinson's disease	PARP16 pQTLs	49	MR Egger	0.0272147	0.0249197	1.02759	0.978604	1.07902	0.280358
Parkinson's disease	PARP16 pQTLs	49	Weighted median	0.00126629	0.0175694	1.00127	0.967374	1.03635	0.942543
Parkinson's disease	PARP16 pQTLs	49	Inverse variance weighted	0.0115669	0.011885	1.01163	0.988341	1.03548	0.330436
Parkinson's disease	PARP16 pQTLs	49	Simple mode	0.0342062	0.0323034	1.0348	0.971311	1.10243	0.294942
Parkinson's disease	PARP16 pQTLs	49	Weighted mode	-0.00230227	0.0264027	0.9977	0.947383	1.05069	0.930877
Parkinson's disease	ARF6 pQTLs	49	MR Egger	-0.000731296	0.0218433	0.999269	0.95739	1.04298	0.973434
Parkinson's disease	ARF6 pQTLs	49	Weighted median	-0.00113393	0.0153737	0.998867	0.969217	1.02942	0.941203
Parkinson's disease	ARF6 pQTLs	49	Inverse variance weighted	-0.00263118	0.0103595	0.997372	0.977325	1.01783	0.799505
Parkinson's disease	ARF6 pQTLs	49	Simple mode	-0.0431558	0.0314274	0.957762	0.900546	1.01861	0.176074
Parkinson's disease	ARF6 pQTLs	49	Weighted mode	-0.0325001	0.0256878	0.968022	0.920491	1.01801	0.211909
Parkinson's disease	CYB5R1 pQTLs	49	MR Egger	0.011883	0.0254534	1.01195	0.962707	1.06372	0.642762
Parkinson's disease	CYB5R1 pQTLs	49	Weighted median	0.0245756	0.0162723	1.02488	0.992709	1.05809	0.130975
Parkinson's disease	CYB5R1 pQTLs	49	Inverse variance weighted	0.0066066	0.0120485	1.00663	0.983135	1.03068	0.583463
Parkinson's disease	CYB5R1 pQTLs	49	Simple mode	0.0167196	0.0386958	1.01686	0.94259	1.09698	0.667619
Parkinson's disease	CYB5R1 pQTLs	49	Weighted mode	0.0417157	0.0303491	1.0426	0.982388	1.1065	0.175662

## Sheet: Supplementary Table 3
Supplementary table 3. Sensitivity Analyses in Mendelian Randomization: UKB-PPP pQTLs on Parkinson's Disease Risk.
Exposure	Outcome	Cochran’s Q test				MR Egger
		MR Egger Q	Q_p-value	IVW Q	Q_p-value	egger_intercept	SE	p-value
AAMDC	Parkinson's disease	22.3312	0.972754	22.2993	0.964111	0.00132734	0.00742781	0.859176
ACHE	Parkinson's disease	32.3354	0.687379	30.5173	0.72658	0.0137296	0.0101822	0.185957
ACP6	Parkinson's disease	46.6103	0.949826	46.5845	0.939701	-0.00226455	0.0141007	0.872923
ADAM15	Parkinson's disease	96.9741	0.0527365	96.8785	0.0454599	0.00167657	0.00616215	0.786312
AFAP1	Parkinson's disease	61.4699	0.635061	61.3115	0.60682	-0.00294255	0.00739267	0.691907
AIF1	Parkinson's disease	13.0633	0.597408	13.016	0.525261	-0.00335217	0.0154195	0.831035
AMBP	Parkinson's disease	18.9708	0.871062	18.1546	0.870077	0.0107046	0.0118484	0.374572
ATRN	Parkinson's disease	27.239	0.558811	26.8994	0.523732	-0.0038787	0.00665544	0.564701
BDNF	Parkinson's disease	24.512	0.320977	21.6894	0.417596	-0.0235703	0.0142579	0.113175
BPIFB1	Parkinson's disease	62.8329	0.654408	62.7137	0.62572	0.00226277	0.00655492	0.731024
BSG	Parkinson's disease	8.47931	0.486656	8.13782	0.420125	-0.0148497	0.0256295	0.578267
BST1	Parkinson's disease	113.325	0.012536	109.808	0.0182712	-0.0101589	0.00630677	0.111115
C1RL	Parkinson's disease	40.6557	0.0444313	40.2183	0.0371296	-0.0058781	0.0110543	0.599415
CA5A	Parkinson's disease	39.3866	0.205706	38.6263	0.195094	-0.00833085	0.0104971	0.433254
CASP10	Parkinson's disease	4.11557	0.941983	4.06489	0.90709	-0.00544026	0.0241651	0.826908
CCDC50	Parkinson's disease	4.11575	0.941974	3.88182	0.919017	-0.00811378	0.0167758	0.640177
CCL22	Parkinson's disease	17.3211	0.501144	17.306	0.43383	-0.00175907	0.0144408	0.904476
CCL4	Parkinson's disease	42.1748	0.832806	41.1069	0.837442	-0.00722045	0.00698716	0.306298
CCL8	Parkinson's disease	28.9331	0.986673	26.6324	0.992739	0.00958951	0.00632222	0.136017
CCNE1	Parkinson's disease	4.38238	0.495773	2.89754	0.575116	-0.0563717	0.0462616	0.28997
CD160	Parkinson's disease	55.0092	0.474288	53.5953	0.489945	0.00978079	0.00822555	0.239613
CD163	Parkinson's disease	105.888	2.19e-05	103.735	2.68e-05	-0.0129449	0.01246	0.30365
CD200R1	Parkinson's disease	90.8456	0.236076	89.7322	0.237362	0.0059624	0.00594746	0.319081
CD46	Parkinson's disease	6.67006	0.572613	6.64101	0.467189	-0.00553292	0.0324619	0.869483
CD48	Parkinson's disease	39.9725	0.560314	39.2538	0.548422	0.00538769	0.00635519	0.401493
CD59	Parkinson's disease	4.91438	0.960778	4.68158	0.945602	0.00807852	0.0167433	0.638914
CD8A	Parkinson's disease	63.5024	0.388309	63.2681	0.361774	-0.00366329	0.00777243	0.639122
CDCP1	Parkinson's disease	28.8645	0.225271	26.6076	0.273031	-0.0181951	0.0130266	0.175819
CDSN	Parkinson's disease	170.821	0.0391197	170.096	0.0374597	-0.00410434	0.00533108	0.442673
CEACAM1	Parkinson's disease	18.7524	0.846712	18.3522	0.827077	0.00610268	0.00964735	0.532754
CEACAM8	Parkinson's disease	27.2873	0.161546	25.2321	0.192694	0.0184139	0.0144273	0.216466
CEMIP2	Parkinson's disease	2.31314	0.804335	1.5484	0.818035	0.0477806	0.054638	0.431213
CFB	Parkinson's disease	78.4595	0.620593	78.047	0.603139	-0.00391822	0.00610086	0.522509
CFP	Parkinson's disease	27.4145	0.441614	24.7277	0.534429	-0.0203688	0.0124266	0.11323
CHMP6	Parkinson's disease	8.95171	0.62635	8.52511	0.577685	-0.0087522	0.0134001	0.528394
CLEC10A	Parkinson's disease	84.2617	0.00174306	78.9345	0.00429472	0.0148155	0.00814706	0.075101
CLEC1A	Parkinson's disease	43.0525	0.512151	42.9464	0.473613	-0.00220235	0.0067591	0.746129
CNTN2	Parkinson's disease	54.6137	0.601986	54.1947	0.580991	0.00462724	0.00714855	0.520037
CNTN4	Parkinson's disease	37.7977	0.655907	37.2925	0.636151	0.00691874	0.00973407	0.481247
CNTNAP4	Parkinson's disease	23.7815	0.0943872	23.49	0.0742763	-0.0143641	0.0332936	0.672286
CPA2	Parkinson's disease	29.1094	0.849477	27.916	0.859502	0.010941	0.0100153	0.281708
CPB2	Parkinson's disease	31.2507	0.772681	29.8805	0.790655	-0.0169574	0.0144865	0.249258
CRELD2	Parkinson's disease	45.0973	0.199399	42.3829	0.250015	-0.0114003	0.00740579	0.132223
CRH	Parkinson's disease	78.6815	0.0879034	78.5127	0.0767583	-0.00238643	0.00653537	0.716238
CRTAC1	Parkinson's disease	68.9535	0.51294	68.0046	0.511284	-0.00729682	0.00749075	0.333405
CSTB	Parkinson's disease	68.8994	0.284683	68.8988	0.255488	0.000184569	0.0082232	0.982165
CTBS	Parkinson's disease	71.1541	0.0587751	71.0749	0.0493318	0.00223735	0.00920607	0.80892
CTSF	Parkinson's disease	55.8	0.152574	55.7232	0.131289	-0.00243046	0.00975783	0.804434
CTSZ	Parkinson's disease	63.978	0.000663969	63.7935	0.000470914	-0.0036058	0.0120423	0.766613
CWC15	Parkinson's disease	5.83704	0.44169	5.6984	0.336681	-0.0271861	0.0779444	0.741455
CXCL16	Parkinson's disease	40.1083	0.376863	39.7097	0.35021	-0.00715592	0.011741	0.545931
DCBLD2	Parkinson's disease	40.6668	0.272348	39.9185	0.260667	0.00636822	0.00786202	0.423414
DCTPP1	Parkinson's disease	9.83546	0.198091	8.50288	0.203526	0.022044	0.0227327	0.369643
DKKL1	Parkinson's disease	111.298	0.10758	111.194	0.0961204	0.00175214	0.00595417	0.769206
DTX3	Parkinson's disease	15.9273	0.858364	15.9161	0.820027	-0.00150582	0.0142536	0.916821
EBI3	Parkinson's disease	76.8312	0.0495771	74.2269	0.0623052	0.00959547	0.00678522	0.162751
ECE1	Parkinson's disease	25.6132	0.221584	22.2933	0.32481	0.02423	0.0140399	0.0998025
EFCAB2	Parkinson's disease	21.0587	0.738927	19.9442	0.749745	-0.0144479	0.0136857	0.301205
EFNA1	Parkinson's disease	23.6436	0.210181	19.7324	0.348083	-0.0258763	0.0136995	0.0751345
EGFLAM	Parkinson's disease	20.1229	0.889066	19.7176	0.874539	-0.00772188	0.0121294	0.529539
EIF1AX	Parkinson's disease	0.633352	0.728567	0.626796	0.428533	-0.019635	0.242489	0.948563
ENPP5	Parkinson's disease	105.61	0.0291694	105.267	0.0257997	-0.00325056	0.00641357	0.613688
ENTR1	Parkinson's disease	10.9766	0.612779	8.87125	0.713886	-0.0336234	0.0231728	0.17242
EPPK1	Parkinson's disease	40.7978	0.923219	40.7655	0.908225	0.00180986	0.0100657	0.85798
ERBB3	Parkinson's disease	5.90986	0.879311	5.83513	0.82892	-0.00539919	0.0197509	0.790136
ERBB4	Parkinson's disease	59.1853	0.091803	58.998	0.0786657	0.00388212	0.0102704	0.707213
F12	Parkinson's disease	92.4567	0.142865	88.933	0.186651	-0.0137689	0.00783223	0.0826731
FAM13A	Parkinson's disease	13.3196	0.346242	13.2104	0.279794	0.00478108	0.0158545	0.768613
FCGR2A	Parkinson's disease	102.068	0.000428045	101.992	0.000320751	0.00212826	0.0102734	0.836609
FCGR2B	Parkinson's disease	62.9733	0.00181961	62.1252	0.00159251	0.0118756	0.0176936	0.506778
FCRL5	Parkinson's disease	54.9471	0.438521	51.9264	0.515982	-0.0107806	0.00620284	0.0880154
FKBP1B	Parkinson's disease	16.0635	0.448539	16.0631	0.377872	-0.000346461	0.0175503	0.98451
FLRT2	Parkinson's disease	68.007	0.37522	67.9081	0.345567	0.00326445	0.0106947	0.761173
GALNT10	Parkinson's disease	35.3328	0.790647	34.2085	0.798203	-0.00979269	0.00923572	0.295065
GALNT2	Parkinson's disease	73.2457	0.0139911	73.2135	0.0110064	-0.00178888	0.0123002	0.884976
GIP	Parkinson's disease	5.13652	0.526427	3.07505	0.688416	0.044311	0.030862	0.210547
GIPC2	Parkinson's disease	16.8419	0.663214	16.6114	0.616174	-0.00839355	0.0174839	0.636655
GM2A	Parkinson's disease	62.8567	0.0323398	60.1866	0.0425833	-0.0147241	0.0106608	0.174368
GPA33	Parkinson's disease	57.9102	0.0519738	54.6451	0.0752194	0.0203379	0.012994	0.125227
GPI	Parkinson's disease	3.76151	0.439243	2.93201	0.402227	0.0206928	0.0227201	0.429568
GRK5	Parkinson's disease	10.2771	0.328525	8.64744	0.372904	0.0241846	0.0196968	0.254404
GSTP1	Parkinson's disease	10.2286	0.332296	7.48174	0.485657	0.0280157	0.0169037	0.136032
GUSB	Parkinson's disease	63.7617	0.00148149	59.7898	0.00291962	-0.0175205	0.0118331	0.14819
GYS1	Parkinson's disease	106.146	0.132511	104.162	0.145973	0.0133075	0.0101639	0.193767
GZMB	Parkinson's disease	54.4078	0.276192	53.1458	0.282634	-0.00716772	0.00671355	0.291018
ICAM5	Parkinson's disease	65.2458	0.805773	64.4333	0.802851	-0.00568038	0.00630183	0.370269
IDUA	Parkinson's disease	74.8029	0.295575	72.7028	0.325919	0.00866554	0.00618308	0.165614
IFNAR1	Parkinson's disease	37.1374	0.509175	37.0562	0.466481	-0.00298867	0.0105	0.777511
IL17D	Parkinson's disease	42.832	0.0361281	42.8313	0.027203	0.000572067	0.0273294	0.983454
IL20RB	Parkinson's disease	1.30726	0.520153	1.30721	0.2529	-0.000244801	0.0377483	0.995872
IL22RA1	Parkinson's disease	17.4992	0.289909	13.5994	0.479962	-0.0342488	0.017343	0.0683529
IL3RA	Parkinson's disease	18.5525	0.885727	17.1754	0.903689	-0.013848	0.0118004	0.251227
INSL4	Parkinson's disease	3.5566	0.469325	0.931872	0.81773	-0.0278479	0.017189	0.203652
ITIH3	Parkinson's disease	61.3212	0.0429804	61.3212	0.0344689	-1.28e-05	0.0107808	0.999062
KAZALD1	Parkinson's disease	55.6756	0.269763	53.7335	0.297897	0.0116545	0.00875761	0.189418
KIF22	Parkinson's disease	4.55273	0.602315	3.03994	0.693828	0.0424704	0.0345301	0.273424
KIR3DL1	Parkinson's disease	71.6234	0.1888	71.1419	0.175835	-0.00391915	0.0060994	0.522926
KLKB1	Parkinson's disease	32.2991	0.959985	32.2618	0.950079	0.00152852	0.00792182	0.847829
LAG3	Parkinson's disease	23.0158	0.775817	23.0136	0.73236	0.000432709	0.00910033	0.962413
LAIR1	Parkinson's disease	25.3071	0.389228	25.2696	0.336539	0.0021885	0.0118353	0.854918
LECT2	Parkinson's disease	90.8966	0.0276769	90.7939	0.0232193	-0.00236472	0.00865174	0.785459
LGALS3	Parkinson's disease	41.031	0.813044	40.7311	0.793639	0.00421313	0.00769342	0.586434
LGALS4	Parkinson's disease	31.1379	0.655136	31.0711	0.611941	-0.00243497	0.0094164	0.797512
LGMN	Parkinson's disease	28.3808	0.895363	27.2103	0.903295	0.00705457	0.00652071	0.286128
LILRA3	Parkinson's disease	29.2564	0.606116	29.0917	0.564455	-0.00346543	0.00854017	0.687691
LILRB4	Parkinson's disease	85.9525	0.657827	85.2199	0.651053	0.00555095	0.00648517	0.394276
LRRC37A2	Parkinson's disease	169.022	0.00534651	168.803	0.00464094	0.00222846	0.00555166	0.688814
LTA	Parkinson's disease	97.7594	0.144715	97.3932	0.133617	0.00298382	0.00534112	0.577904
LTB	Parkinson's disease	57.4285	0.0172258	57.4147	0.0131217	0.00121188	0.0130546	0.926552
LYVE1	Parkinson's disease	23.6657	0.364995	20.8824	0.466148	0.0234745	0.0140707	0.110095
MAD1L1	Parkinson's disease	2.73814	0.74028	1.62447	0.804387	-0.0286038	0.0271048	0.350809
MAN1A2	Parkinson's disease	52.8832	0.225601	51.6856	0.229018	0.0099164	0.00971132	0.312657
MAN2B2	Parkinson's disease	82.7463	0.548997	81.9904	0.541705	0.00461751	0.00531097	0.38709
MANSC4	Parkinson's disease	111.608	0.00752494	111.514	0.00619339	0.00161436	0.00632293	0.799158
MAPRE3	Parkinson's disease	26.8304	0.00487415	26.8078	0.00279299	0.00342962	0.0373683	0.928686
MARCO	Parkinson's disease	61.7165	0.011696	56.2529	0.0285033	0.0253322	0.013186	0.0622386
MCFD2	Parkinson's disease	5.16761	0.819459	4.24414	0.834451	-0.0239973	0.024972	0.364707
MFAP5	Parkinson's disease	9.39106	0.401986	9.25287	0.321416	-0.00665755	0.0192602	0.738509
MZB1	Parkinson's disease	12.749	0.752819	11.1603	0.799485	-0.0161913	0.0128457	0.225582
NCR1	Parkinson's disease	46.4639	0.0601405	45.784	0.054301	-0.00956025	0.0138681	0.49556
NECTIN1	Parkinson's disease	2.78443	0.594523	2.45103	0.484205	0.0128964	0.0223351	0.604149
NFATC3	Parkinson's disease	42.8608	9.02e-05	40.1109	0.000132669	0.0423848	0.044896	0.362351
NID2	Parkinson's disease	56.7221	0.891116	56.056	0.886848	-0.00551432	0.00675639	0.417176
NOTCH1	Parkinson's disease	20.8535	0.232913	17.3487	0.363384	-0.0232606	0.012938	0.091096
NPHS1	Parkinson's disease	39.4019	0.776554	38.9904	0.758385	-0.00477652	0.00744624	0.524402
NPL	Parkinson's disease	24.6211	0.263949	23.5946	0.260548	-0.00790073	0.00847022	0.362066
NTRK2	Parkinson's disease	9.4888	0.302752	9.37692	0.226715	0.0150317	0.052014	0.780958
NUBP1	Parkinson's disease	15.4785	0.115566	13.0377	0.160907	0.0852957	0.0657117	0.226554
NUCB2	Parkinson's disease	27.2984	0.851248	26.3245	0.85453	0.0117086	0.0118643	0.330475
PAFAH1B3	Parkinson's disease	28.5287	0.0544521	28.515	0.0392691	0.00282341	0.0312054	0.928965
PAMR1	Parkinson's disease	109.759	0.0262726	108.334	0.027374	0.00774014	0.00745251	0.302046
PARP1	Parkinson's disease	3.33186	0.343233	0.228075	0.892224	-0.0645986	0.0366672	0.220171
PCBD1	Parkinson's disease	4.793	0.90457	4.67784	0.861439	-0.00803892	0.023689	0.742128
PCDHB15	Parkinson's disease	53.716	0.523781	52.6497	0.526585	0.00760108	0.00736102	0.306387
PCSK7	Parkinson's disease	6.16982	0.986155	6.07386	0.97848	-0.00507747	0.0163904	0.760987
PDZD2	Parkinson's disease	6.06682	0.531969	6.0558	0.416968	-0.00306791	0.0293669	0.920202
PGD	Parkinson's disease	11.1665	0.264466	7.46485	0.487407	0.0190454	0.00989893	0.0905579
PKLR	Parkinson's disease	11.4217	0.247905	8.42059	0.3935	0.0203931	0.0120772	0.129779
PLA2G10	Parkinson's disease	74.4393	0.398799	71.9984	0.444601	0.00986014	0.00635547	0.125242
PLG	Parkinson's disease	56.5267	0.309738	55.8059	0.29901	0.00566317	0.00697752	0.420776
PLXDC2	Parkinson's disease	67.9204	0.131973	66.2432	0.142491	-0.0107232	0.00908713	0.243061
PON1	Parkinson's disease	104.58	0.109633	103.863	0.104955	-0.00507436	0.0065447	0.440242
PRCP	Parkinson's disease	33.6243	0.213515	33.2662	0.188425	0.00579694	0.0107526	0.594224
PRND	Parkinson's disease	44.2443	0.461322	44.2437	0.418927	-0.000195648	0.00828175	0.981262
PRSS53	Parkinson's disease	117.066	0.237951	113.833	0.284068	-0.0114261	0.0065849	0.085612
PSAP	Parkinson's disease	39.1481	0.0471887	39.0729	0.0362248	-0.00322726	0.0147107	0.828134
PSRC1	Parkinson's disease	5.10522	0.746274	5.06711	0.651774	-0.00314042	0.0160868	0.850768
PTGR1	Parkinson's disease	53.4204	0.0760569	51.1414	0.0922152	-0.0127496	0.00967107	0.195085
PTH	Parkinson's disease	11.5156	0.401131	11.3256	0.332723	-0.0103382	0.025237	0.690704
PTH1R	Parkinson's disease	5.72887	0.677573	4.62872	0.705167	0.0261052	0.0248887	0.329091
PTPRN2	Parkinson's disease	21.5697	0.0878984	21.239	0.0683348	0.0107803	0.0239588	0.660156
PYY	Parkinson's disease	26.6254	0.272241	26.2325	0.241833	0.0105163	0.018321	0.571786
RAB2B	Parkinson's disease	2.199	0.333037	0.193764	0.659802	0.0375338	0.0265057	0.391434
RABEPK	Parkinson's disease	1.26337	0.531694	1.02051	0.312399	-0.021984	0.045064	0.711056
RBKS	Parkinson's disease	23.8092	0.124713	23.6519	0.0973876	-0.00428387	0.0131331	0.748509
RBP5	Parkinson's disease	7.80527	0.899222	4.79119	0.979507	-0.0199799	0.0115084	0.106167
RBP7	Parkinson's disease	16.7707	0.667808	16.5496	0.620353	-0.00679023	0.01444	0.643537
RBPMS	Parkinson's disease	0.249345	0.882786	0.1681	0.681806	0.839209	2.94423	0.823229
RET	Parkinson's disease	40.8287	0.724787	40.8134	0.688733	-0.00115046	0.00931442	0.902239
RNF43	Parkinson's disease	0.0579476	0.971442	0.0354895	0.850574	-0.00917915	0.0612515	0.905301
S100A12	Parkinson's disease	11.3262	0.332679	7.34445	0.601305	0.0327636	0.0164194	0.07712
SBSN	Parkinson's disease	41.6473	0.442465	40.4635	0.449797	0.0114026	0.0105404	0.285823
SCN4B	Parkinson's disease	42.9442	0.55941	42.9393	0.517031	-0.000760489	0.0108939	0.944662
SDCCAG8	Parkinson's disease	9.4345	0.306977	7.66263	0.36328	0.0393224	0.0309075	0.243911
SEMA3F	Parkinson's disease	21.7315	0.297823	21.7039	0.245398	-0.00222174	0.0146838	0.881418
SERPIND1	Parkinson's disease	43.4233	0.105902	43.333	0.0871588	-0.00275449	0.0106673	0.797892
SERPINE2	Parkinson's disease	41.5563	0.490305	41.4953	0.449032	0.00202262	0.00823439	0.807193
SERPINH1	Parkinson's disease	9.33525	0.590978	8.65492	0.565136	0.0140616	0.0170482	0.428711
SFTPA1	Parkinson's disease	13.4663	0.0615304	11.3009	0.0795096	-0.0336312	0.031366	0.324843
SFTPD	Parkinson's disease	160.188	0.0371454	157.242	0.0459912	-0.00802374	0.00516135	0.122496
SH3GLB2	Parkinson's disease	12.6772	0.890801	12.6771	0.854681	8.92e-05	0.0171669	0.995908
SIGLEC1	Parkinson's disease	66.9028	0.0553162	63.0064	0.0861601	0.012947	0.00743758	0.0880037
SIGLEC5	Parkinson's disease	62.65	0.282773	62.387	0.259639	0.00356396	0.00733557	0.628972
SIT1	Parkinson's disease	11.493	0.0424357	11.258	0.0238126	-0.0185603	0.0642311	0.786969
SMAD2	Parkinson's disease	0.588952	0.744922	0.0880397	0.766684	-0.0275146	0.0388761	0.6079
SMPD1	Parkinson's disease	98.9274	0.00679984	96.2516	0.00891986	0.011962	0.00883102	0.180183
SPARCL1	Parkinson's disease	90.5665	0.138318	89.3656	0.140135	-0.00748142	0.00740305	0.315421
SPINT1	Parkinson's disease	28.4173	0.338234	28.3082	0.293863	-0.00251794	0.00810959	0.758763
SPOCK1	Parkinson's disease	20.775	0.651961	20.0752	0.63737	-0.011263	0.0134641	0.411467
SPRING1	Parkinson's disease	5.59038	0.348137	5.05205	0.281998	0.0742933	0.113796	0.549467
SSC4D	Parkinson's disease	52.8059	0.000946707	45.9405	0.00450042	-0.0274232	0.0144803	0.0703635
STAB2	Parkinson's disease	63.7325	0.485915	63.7206	0.450921	-0.000831323	0.00767616	0.914102
STAU1	Parkinson's disease	2.19858	0.532227	2.07642	0.354088	-0.0151076	0.0440414	0.764276
SULT1A1	Parkinson's disease	16.9739	0.2005	16.947	0.151601	-0.00291364	0.0211245	0.892586
TBCC	Parkinson's disease	0.806294	0.847961	0.805722	0.668405	-0.000394343	0.0164862	0.983089
TDP1	Parkinson's disease	8.23096	0.0834748	4.96627	0.174284	-0.0425196	0.0302777	0.254848
TF	Parkinson's disease	26.6901	0.639491	26.6736	0.589312	0.00116271	0.0090334	0.898474
TFF1	Parkinson's disease	27.0242	0.516927	27.024	0.462498	0.000149909	0.0105496	0.988767
TFF3	Parkinson's disease	59.6122	0.345697	59.572	0.312919	0.00110317	0.00572693	0.847959
TGFB1	Parkinson's disease	21.5297	0.607317	21.3034	0.562564	0.00413239	0.00868779	0.638807
THBS2	Parkinson's disease	22.7225	0.859025	22.7209	0.826559	0.000395421	0.00975225	0.967926
THBS4	Parkinson's disease	15.1922	0.953717	14.9324	0.942947	0.00701109	0.0137567	0.614766
TNF	Parkinson's disease	7.01515	0.724014	6.53289	0.685625	0.0152622	0.0219774	0.504931
TNFRSF10A	Parkinson's disease	33.8424	0.617872	32.4924	0.636191	-0.0106698	0.00918302	0.252919
TNFRSF11A	Parkinson's disease	91.0273	0.0119763	89.5849	0.0125132	-0.00760321	0.00760991	0.32162
TNFRSF19	Parkinson's disease	25.2601	0.755961	24.9259	0.728625	0.00661018	0.0114333	0.567477
TNFSF10	Parkinson's disease	55.0784	0.0697805	52.4344	0.0900301	-0.0100779	0.0070962	0.163302
TNFSF8	Parkinson's disease	61.1378	0.114393	60.8439	0.100963	-0.0059353	0.0123254	0.632312
TNR	Parkinson's disease	73.7642	0.166562	72.7474	0.16515	0.00685877	0.00736782	0.355511
TNXB	Parkinson's disease	79.1402	0.807985	77.2447	0.8288	0.00653385	0.0047458	0.172
TP53BP1	Parkinson's disease	42.3086	0.0228107	37.6498	0.0500295	0.038274	0.0217611	0.0908431
TPSD1	Parkinson's disease	15.9199	0.774133	15.7457	0.73227	0.00477953	0.0114503	0.68082
TRIM40	Parkinson's disease	28.5345	0.196243	28.297	0.166046	-0.0050706	0.0118008	0.671605
TTR	Parkinson's disease	9.47066	0.66229	9.32411	0.592002	0.00727784	0.0190111	0.709147
TXNDC15	Parkinson's disease	106.14	0.103903	103.915	0.118273	-0.00761126	0.0055453	0.173377
TXNL1	Parkinson's disease	16.0038	0.0995242	15.9645	0.0676276	0.00561196	0.0376901	0.884918
UNC79	Parkinson's disease	1.1145	0.572782	0.0239199	0.877089	0.0294457	0.0281964	0.486204
VSIG4	Parkinson's disease	8.36545	0.680242	8.27891	0.601614	-0.00743907	0.0252883	0.774643
WARS	Parkinson's disease	4.88171	0.559071	4.45532	0.485884	0.0166387	0.0254807	0.542591
WASF3	Parkinson's disease	0.483527	0.922495	0.415112	0.812568	-0.0147902	0.0565457	0.818133

## Sheet: Supplementary Table 4
Supplementary table 4. Sensitivity Analyses in Mendelian Randomization: Ferroptosis-Related Protein Effects on Parkinson's Disease Risk.
Exposure	Outcome	Cochran’s Q test				MR Egger
		MR Egger Q	Q_p-value	IVW Q	Q_p-value	egger_intercept	SE	p-value
SMPD1	Parkinson's disease	192.047	2.28e-09	185.95	8.14e-09	-0.0169593	0.00992777	0.0910715
ARF6	Parkinson's disease	2.10213	0.551483	1.91383	0.384076	-0.0122474	0.0282244	0.706663
AKR1C1	Parkinson's disease	1.9691	0.373607	0.500513	0.479275	-0.0720249	0.0594336	0.439209
TNFAIP3	Parkinson's disease	3.23773	0.518858	3.03595	0.386116	0.0120256	0.0269308	0.685474
ENPP2	Parkinson's disease	23.3432	0.177745	23.0626	0.147223	0.0114187	0.0251101	0.655047
ACADSB	Parkinson's disease	6.02275	0.420646	5.50389	0.357519	0.0231164	0.0336703	0.522901
CYB5R1	Parkinson's disease	1.93234	0.858426	1.89195	0.755624	0.00968172	0.0481735	0.850523
IL1B	Parkinson's disease	13.2744	0.652598	12.5702	0.635454	-0.0313612	0.0373726	0.414559
PGD	Parkinson's disease	3.30017	0.192033	0.219595	0.639348	-0.0470604	0.0268126	0.329692
SIRT2	Parkinson's disease	33.3606	0.68373	33.1634	0.649559	-0.00345804	0.00778786	0.659607
PARP16	Parkinson's disease	2.92739	0.402956	2.8947	0.235193	0.009211	0.0612863	0.894321

## Sheet: Supplementary table 5
Supplementary table 5. Sensitivity Analyses in Mendelian Randomization: CCNE1 on Ferroptosis-Related Protein.
Exposure	Outcome	Cochran’s Q test				MR Egger
		MR Egger Q	Q_p-value	IVW Q	Q_p-value	egger_intercept	SE	p-value
CCNE1	ARF6	50.5277	0.000497413	50.8635	0.000708872	-0.00267092	0.00698518	0.705857
CCNE1	CYB5R1	79.5013	1.95675e-08	85.0499	4.74171e-09	-0.010799	0.00871499	0.228356
CCNE1	PARP16	45.5242	0.00227579	50.4885	0.000794592	-0.0104456	0.00674388	0.135673

## Sheet: Supplementary table 6
Supplementary table 6. Sensitivity Analyses in Mendelian Randomization:Parkinson's disease on CCNE1 and PARP16 pQTLs.
Exposure	Outcome	Cochran’s Q test				MR Egger
		MR Egger Q	Q_p-value	IVW Q	Q_p-value	egger_intercept	SE	p-value
Parkinson's disease	CCNE1 pQTLs	52.5009	0.415627	52.6403	0.449115	0.00113111	0.00307391	0.714417
Parkinson's disease	PARP16 pQTLs	60.9303	0.0834041	61.594	0.089926	-0.00272041	0.00380213	0.477841
Parkinson's disease	ARF6 pQTLs	48.3749	0.417179	48.385	0.457294	-0.000329546	0.00332543	0.921481
Parkinson's disease	CYB5R1 pQTLs	65.5509	0.0380199	65.6286	0.0461945	-0.000913498	0.00387049	0.814446
